# Supplementary material for: Failure mode and effect analysis for linear accelerator‐based paraspinal stereotactic body radiotherapy
Source: J Appl Clin Med Phys. 2021 Oct 28;22(12):87–96. doi: 10.1002/acm2.13455 (PMC8664134; doi:10.1002/acm2.13455)
Supplement: Supplementary file 1 — Supporting information [file ACM2-22-87-s001.xlsx]

## Sheet: Simulation
No.	Process	Failure mode	Possible cause		Occurrence (O)	Severity (S)	Detectability (D)	RPN (OxSxD)
1	1. Myelogram contrast injection	Myelogram not ordered	RadOnc oversight		3.5	4	2	28
2	1. Myelogram contrast injection	Myelogram not done as a patient was not notified of stopping medication	RadOnc oversight		3.5	4.66667	2.66667	43.5556
3	1. Myelogram contrast injection	Myelogram not done as a patient was not compliant of the medication instruction	Patient non-compliance		3	4.7	2.7	37.3333										4.66667	2.66667
4	1. Myelogram contrast injection	patient suffers a complication from it	counter-indication was missed by MD/nursing		5	5.33333	3	80
5	2. Review sim order - determine immobilization	Sim order not reviewed	insufficent appt length causing rush/delay		5	4.66667	4.66667	108.889
6	2. Review sim order - determine immobilization	Consent missing sites	contradicts sim order		5	5.33333	4.33333	115.556
7	2. Review sim order - determine immobilization	Sim order amended after appt scheudled	insufficent appt length causing rush/delays/oversight of additional tx sites		5.5	4.66667	4.33333	111.222
8	2. Review sim order - determine immobilization	incorrect immobilization (requiring new mold to be made)	complex setup/inexperienced staff		5.5	5.33333	4	117.333
9	2. Review sim order - determine immobilization	Sim order is wrong so wrong immobilization/details selected	lack of understanding from MD		6	4.33333	4	104
10	3. Verify patient ID	take a wrong patient	Not asking name/date of birth		1	8	1.66667	13.3333
11	4. Patient positioning	Don't notice previous Tx tattoos	RTT oversight		4.5	4.5	3	60.75
12	4. Patient positioning	make wrong judgement about arm position	patient's habitus, iso placement not straightforward		4	5	3.66667	73.3333
13	5. CT Scan	Scan borders not sufficient - SIM standards not followed	RTT oversight		3	5	2.66667	40
14	5. CT Scan	Scan borders not sufficient - target added or changed after SIM	Inappropriate SIM order		3	5	2.66667	40
15	6. Place tattoos	Unable to distinguish old from new tattoos	unclear photogrpahs, old tattoos not bb'd		3.5	4.33333	3	45.5
16	7. Laser coordinate transfer	Discrepancy between laser and couch location	RTT oversight		3	4.66667	3.33333	46.6667
17	8. Draft setup instructions	Discrepancy with sim docs (bore brilliance)	RTT oversight		4.5	4.33333	3.33333	65
18	8. Draft setup instructions	Information omitted	RTT oversight		5	4	3.66667	73.3333
				Mean	4.08333	4.88148	3.26111	66.8781
				Median	4.25	4.66667	3.16667	62.875
				Standard dev.	1.25147	0.881118	0.819553	32.9232
				top 25 quartile	5	5	3.91667	98

## Sheet: Planning
No.	Process	Failure mode	Possible cause			Occurrence (O)	Severity (S)	Detectability (D)	RPN (OxSxD)
19	01. Diagnostic MRI-SIM CT fusion	For patient with cord defined by MRI, poor fusion/wrong cord location	Inexperienced planner, sub-optimal image quality			7	6.5	6	273
20	02. Write Prescription	implanted pacemaker or defibrillator not accounted for	Lack of information in EMR; Planner does not search CIS/EMR			4	3.66667	4.33333	63.5556
21	02. Write prescription	Rx inappropriate for patient	Inexperienced (not-credentialed) MD			3.5	6.66667	5.66667	132.222
22	03. Contouring	Delay in volumes given to planner	Excessive MD workload			7	3	3.33333	70
23	03. Contouring	Incorrect or missing contours for one or more OARs (could be planner, could be MD)	Inexperienced planner or contouring MD			4.5	5.66667	4.66667	119
24	03. Contouring	MD PTV contours incorrect (too large, too small, wrong location)	Inexperienced (not-credentialed) MD			3.5	7.66667	6.33333	169.944
25	04. Transfer SIM CT to TPS	Plan isocenter incorrectly set: wrong DICOM offset calculated	Policy/procedures not followed			5	2.66667	2.66667	35.5556
26	04. Transfer SIM CT to TPS	Plan isocenter incorrectly set: wrong isocenter shift calculated (multi-iso plan)	Policy/procedures not followed			5	5.33333	4.66667	124.444
27	05. Evaluate previous RT	Significant previous treatment not accounted for in PTF	Due to oversight by RadOnc			3.5	8.66667	5.66667	171.889
28	05. Evaluate previous RT	Previous in-house treatment incorrectly evaluted by planner	Inexperienced planner, lack of training/standardization			4.5	7.33333	5.66667	187
29	05. Evaluate previous RT	Previous out-of-institution treatment is not or cannot be accurately evaluated by planner	Inexperienced planner, lack of training/standardization, poor quality of prior RT info			5.5	8	6.66667	293.333
30	06. Plan preparation	Delay by planner in plan completion	Excessive Planner workload			5	2.66667	3.33333	44.4444
31	06. Plan preparation	Delay in plan completion due to missing information from MD	Excessive MD workload			5	2.66667	3.33333	44.4444
32	06. Plan preparation	Plan done for the machine for which patient is not scheduled	Planner doesn't check machine; also schedule is changed after plan is done			5	3	3	45
33	06. Plan preparation	Plan violates a normal tissue limit and no peer review done	Peer review task not dropped; task dropped in ARIA but no action taken			5	7.33333	5	183.333
34	06. Plan preparation	PTV coverage is unjustifiably poor (not due to protecting a normal tissue or previous treatment)	Excessive planner workload and time demands; inexperienced planner			5.5	6.66667	4.33333	158.889
35	07. Plan check: MD	Delay in MD approval of plan	Excessive MD workload			7	2.33333	3.33333	54.4444
36	07. Plan check: MD	prescription in Aria/Documents is not approved by MD	Inexperienced (not-credentialed) MD; heavy MD workload			7	3	3.66667	77
37	07. Plan check: MD	PTF with significant previous txt not approved by an attending	Inexperienced (not-credentialed) MD; heavy MD workload			4	3	4.33333	52
38	08. Patient-specific QA	Single fraction case: EPID plan not reviewed in timely fashion	on-call physicist does not notice ARIA task in timely way			5.5	2.66667	2.33333	34.2222
39	08. Patient-specific QA	Single fraction case: EPID plan not scheduled	Planner or RO scheduler did not follow procedures			5.5	2.66667	2.66667	39.1111
40	08. Patient-specific QA	Single fraction case: EPID plan not delivered	Machine does not take advantage of scheduled time			5.5	2.66667	2.33333	34.2222
41	08. Patient-specific QA	Single fraction case: No EPID plan	Planner oversight, Policy/procedures not followed			4	3.33333	3	40
42	09. Data transfer to ExacTrac	Data incorrectly transcribed to ExacTrac spreadsheet (UID and coordinates)	Transcription error			3.5	2.33333	4.33333	35.3889
43	10. Setup instruction finalize	Setup check not placed in alert by physics	excessive tasks when finalizing, failure to follow procedures			5	4	3.33333	66.6667
44	10. Setup instruction finalize	Setup instructions do not match plan: transcription error from SIM	RTT oversight			5	3.33333	4.33333	72.2222
45	10. Setup instruction finalize	Setup instructions do not match plan: incorrect information from planner	Planner oversight			5.5	3.33333	4.33333	79.4444
46	11. Physics chart check	Delay in plan checking	Excessive checker workload; task not dropped in ARIA for correct day			2.5	2.33333	3	17.5
					Mean	4.94643	4.375	4.13095	97.0813
					Median	5	3.33333	4.33333	68.3333
					Standard dev.	1.15742	2.0992	1.23841	73.7466
					top 25 quartile	5.5	6.54167	4.75	138.889

## Sheet: Delivery
No.	Process map	Failure mode	Possible cause		Occurrence (O)	Severity (S)	Detectability (D)	RPN (OxSxD)
47	1. Identify patients	Wrong patient	Not asking Name/DOB/Picture verification		1	9.33333	1.66667	15.5556
48	2. Immobilization/initial setup	Patient falls on the way into or out of the room	unsafe shoes/socks, refusing wheelchair,rtt/nurse not walking a patient		2	5.33333	1	10.6667
49	2. Immobilization/initial setup	Patient set up incorrectly (arms incorrect, head immobilization insufficient, no paddles for t-spine)	not following setup doc/incorrect setup doc/RTT forgetting device/patient unable to tolerate		3.5	6.66667	3.66667	85.5556
50	2. Immobilization/initial setup	Patient set up incorrectly - poorly constructed alpha cradle	sim mold degrading before txt, castlines not visible or marked, multiple old tattoos causing confusion		3.5	5.66667	2.66667	52.8889
51	2. Immobilization/initial setup	Key parts of immobilization are missing	cutouts/blocks not ordered, molds missing from time of sim,damage to mold b/w sim and txt		2.5	4	1.66667	16.6667
52	3. Gantry clearance check	Dry run not done	rushing due to delays/ table centered and assuming no clearance issues		2.5	4.66667	6.33333	73.8889
53	3. Gantry clearance check	Possibility of collision detected during the dry run AND the plan needed to be modified	oversight by a planner		3	4.33333	1.5	19.5
54	3. Gantry clearance check	Possibility of collision not detected during the dry run	patient motion		3	4.33333	4.5	58.5
55	4. Refine setup using CB	bad CBCT: image quality	Physiological motion during scan/overdue calibration of CBCT by physics		3.5	3.33333	2.33333	27.2222
56	4. Refine setup using CB	bad CBCT: 1st Fraction uses spotlight technique rather than full scan	trying to shorten filming process whether it be for patient comfort or just RTT forgetfullness		3	4.33333	2.33333	30.3333
57	4. Refine setup using CB	Inaccurate image registration by therapist	difficulty seeing landmarks, distraction on machine, unspecified fiducial contours		3	6.66667	2.66667	53.3333
58	5. CB match verification	MD takes excessive time to approve the CBCT	helping other machine or RTT/placing iso in sim/consenting a patient		6	4.33333	1	26
59	5. CB match verification	OK Image registration made less accurate by DOD or physicist changes	DOD sometimes not aware of the details of a difficult case that primary MD wants special procedure or match		2	6.66667	5.66667	75.5556
60	5. CB match verification	Patient moves in the time between CBCT acquisition and DOD approval	waiting excessive time for approval, pain/anxiety not managed well by primary/in-patient MD		4	6.66667	6.83333	182.222
61	5. CB match verification	Setup not seen by physics due to no action by therapists or no response from physics	communication issues, not following policy or confused by policy		5	4	4.33333	86.6667
62	6. Txt parameter review	Therapists do not review the treatment parameters at first treatment	rushing due to delays		2	4	6	48
63	7. Refine setup (kV)	Poor quality DRR for bone matching	planner not following policy/procedure		3	1.66667	2	10
64	8. ExacTrac: preparation	ExacTrac baseline image taken after patient has moved	RTT distraction		4	6.66667	8.16667	217.778
65	9. ExacTrac: on-txt monitoring	Patient moves during treatment	Uncomfortable,pain,anxiety, not properly updated of status by staff		3.5	7.33333	6.83333	175.389
				Mean	3.15789	5.26316	3.74561	66.617
				Median	3	4.66667	2.66667	52.8889
				Standard dev.	1.13103	1.76586	2.27464	61.4151
				top 25 quartile	3.5	6.66667	5.83333	80.5556

## Sheet: Machine
No.	Process map	Failure Mode	Possible cause		Occurrence (O)	Severity (S)	Detectability (D)	RPN (OxSxD)	Notes
66	Geometric accuracy	Steering error on non 6x beams	Focal spot out of position, overdue IsoCal calibration		5	4	8	160	once may have been missed, caught by MPC, but not tested for 6 FFF beam
67	Geometric accuracy	MLC centerline offset	loosened carriage mount		4	4	4	64	once may have been missed, now caught by mpc
68	Geometric accuracy	other mlc positioning error: carriage drop	loosened carriage mount		2	2	7	28
69	Geometric accuracy	other mlc positioning error: backlash -T nut problem	Worn-out MLC motor		2	2	2	8	once may have been missed, now caught by mpc
70	Geometric accuracy	Geom KV cbct concordance problem	overdue IsoCal calibration, change in panel position		2	2	2	8	once may have been missed, now caught by mpc
71	Output calibration	small field output factor wrong	wrong chamber used		2	8	4	64
72	Output calibration	linac output calibration error	reference dosimetry (TG51) error		1	8	2	16
73	Output calibration	machine monitor chamber or charge integration system error	degrading monitor chamber		1	8	1	8
				Mean	2.375	4.75	3.75	44.5
				Median	2	4	3	22
				Standard dev.	1.40789	2.81577	2.54951	52.3477
				top 25 quartile	2.5	8	4.75	64
